# Supplementary material for: Mapping of histone-binding sites in histone replacement-completed spermatozoa
Source: Nat Commun. 2018 Sep 24;9:3885. doi: 10.1038/s41467-018-06243-9 (PMC6155156; doi:10.1038/s41467-018-06243-9)
Supplement: Supplementary file 4 — Supplementary Data 1 [file 41467_2018_6243_MOESM4_ESM.xlsx]

## Sheet: Reactome_Cat_C
Reactome pathways	REFLIST (22262)	Cat_C (840)	Enrichment	P value
Developmental Biology (R-MMU-1266738)	644	66	2.72	3.02e-12
Axon guidance (R-MMU-422475)	435	41	2.5	3.6e-07
Signalling by NGF (R-MMU-166520)	392	37	2.5	1.34e-06
TCF dependent signaling in response to WNT (R-MMU-201681)	147	20	3.61	3.03e-06
Integration of energy metabolism (R-MMU-163685)	97	16	4.37	3.33e-06
Signaling by Wnt (R-MMU-195721)	218	24	2.92	9.2e-06
Neuronal System (R-MMU-112316)	307	30	2.59	1.01e-05
Signaling by EGFR (R-MMU-177929)	300	28	2.47	3.35e-05
PLC beta mediated events (R-MMU-112043)	37	9	6.45	3.5e-05
G-protein mediated events (R-MMU-112040)	38	9	6.28	4.19e-05
Downstream signal transduction (R-MMU-186763)	290	27	2.47	4.85e-05
Regulation of insulin secretion (R-MMU-422356)	72	12	4.42	5.04e-05
Cardiac conduction (R-MMU-5576891)	98	14	3.79	5.6e-05
Signal Transduction (R-MMU-162582)	2377	128	1.43	7.15e-05
Chromatin organization (R-MMU-4839726)	129	16	3.29	7.88e-05
Chromatin modifying enzymes (R-MMU-3247509)	129	16	3.29	7.88e-05
Glucagon signaling in metabolic regulation (R-MMU-163359)	32	8	6.63	8.08e-05
PKA activation in glucagon signalling (R-MMU-164378)	16	6	9.94	0.000103
Signaling by PDGF (R-MMU-186797)	316	28	2.35	0.000104
Hemostasis (R-MMU-109582)	480	37	2.04	0.000109
Opioid Signalling (R-MMU-111885)	55	10	4.82	0.000112
Ephrin signaling (R-MMU-3928664)	17	6	9.35	0.000135
Downstream signaling of activated FGFR2 (R-MMU-5654696)	278	25	2.38	0.000142
Downstream signaling of activated FGFR3 (R-MMU-5654708)	278	25	2.38	0.000142
Downstream signaling of activated FGFR4 (R-MMU-5654716)	278	25	2.38	0.000142
Formation of the beta-catenin:TCF transactivating complex (R-MMU-201722)	26	7	7.14	0.000153
Downstream signaling of activated FGFR1 (R-MMU-5654687)	281	25	2.36	0.000162
Signaling by FGFR4 (R-MMU-5654743)	281	25	2.36	0.000162
Signaling by FGFR3 (R-MMU-5654741)	282	25	2.35	0.00017
Aquaporin-mediated transport (R-MMU-445717)	47	9	5.07	0.000174
DCC mediated attractive signaling (R-MMU-418885)	11	5	12.05	0.000196
Unclassified (UNCLASSIFIED)	14480	494	0.9	0.000264
Activation of GABAB receptors (R-MMU-991365)	39	8	5.44	0.000264
GABA B receptor activation (R-MMU-977444)	39	8	5.44	0.000264
Phase 0 - rapid depolarisation (R-MMU-5576892)	29	7	6.4	0.000272
EPH-Ephrin signaling (R-MMU-2682334)	75	11	3.89	0.00028
NGF signalling via TRKA from the plasma membrane (R-MMU-187037)	309	26	2.23	0.000306
Deactivation of the beta-catenin transactivating complex (R-MMU-3769402)	40	8	5.3	0.000307
Signaling by FGFR1 (R-MMU-5654736)	286	25	2.32	0.000313
Vasopressin regulates renal water homeostasis via Aquaporins (R-MMU-432040)	41	8	5.17	0.000355
DAP12 signaling (R-MMU-2424491)	295	25	2.25	0.000387
Adenylate cyclase inhibitory pathway (R-MMU-170670)	14	5	9.47	0.000477
G alpha (z) signalling events (R-MMU-418597)	14	5	9.47	0.000477
Inhibition of adenylate cyclase pathway (R-MMU-997269)	14	5	9.47	0.000477
GABA receptor activation (R-MMU-977443)	55	9	4.34	0.000488
DAP12 interactions (R-MMU-2172127)	303	25	2.19	0.0005
Netrin-1 signaling (R-MMU-373752)	23	6	6.91	0.000526
Calmodulin induced events (R-MMU-111933)	23	6	6.91	0.000526
CaM pathway (R-MMU-111997)	23	6	6.91	0.000526
Signaling by FGFR2 (R-MMU-5654738)	308	25	2.15	0.000597
PKA-mediated phosphorylation of CREB (R-MMU-111931)	15	5	8.83	0.000617
PKA activation (R-MMU-163615)	15	5	8.83	0.000617
PLC-gamma1 signalling (R-MMU-167021)	24	6	6.63	0.000638
DAG and IP3 signaling (R-MMU-1489509)	24	6	6.63	0.000638
RAF activation (R-MMU-5673000)	25	6	6.36	0.000767
Ca-dependent events (R-MMU-111996)	25	6	6.36	0.000767
Signaling by SCF-KIT (R-MMU-1433557)	278	23	2.19	0.000865
Neurotransmitter Receptor Binding And Downstream Transmission In The Postsynaptic Cell (R-MMU-112314)	132	14	2.81	0.000904
Phase 1 - inactivation of fast Na+ channels (R-MMU-5576894)	26	6	6.12	0.000915
Fc epsilon receptor (FCERI) signaling (R-MMU-2454202)	310	25	2.14	0.000948
Phospholipase C-mediated cascade; FGFR3 (R-MMU-5654227)	37	7	5.01	0.00097
VEGFA-VEGFR2 Pathway (R-MMU-4420097)	282	23	2.16	0.000981
Thrombin signalling through proteinase activated receptors (PARs) (R-MMU-456926)	17	5	7.79	0.000987
Signaling by FGFR (R-MMU-190236)	314	25	2.11	0.00102
EGFR interacts with phospholipase C-gamma (R-MMU-212718)	27	6	5.89	0.00108
Phospholipase C-mediated cascade; FGFR4 (R-MMU-5654228)	38	7	4.88	0.00111
Signaling by TGF-beta Receptor Complex (R-MMU-170834)	63	9	3.79	0.00117
Signaling by NODAL (R-MMU-1181150)	18	5	7.36	0.00122
Adenylate cyclase activating pathway (R-MMU-170660)	10	4	10.6	0.0013
Phospholipase C-mediated cascade: FGFR1 (R-MMU-5654219)	40	7	4.64	0.00145
LRR FLII-interacting protein 1 (LRRFIP1) activates type I IFN production (R-MMU-3134973)	4	3	19.88	0.0015
Platelet activation, signaling and aggregation (R-MMU-76002)	255	21	2.18	0.00163
G alpha (s) signalling events (R-MMU-418555)	111	12	2.87	0.00177
Role of LAT2/NTAL/LAB on calcium mobilization (R-MMU-2730905)	111	12	2.87	0.00177
IGF1R signaling cascade (R-MMU-2428924)	258	21	2.16	0.00177
IRS-related events triggered by IGF1R (R-MMU-2428928)	258	21	2.16	0.00177
Signaling by Type 1 Insulin-like Growth Factor 1 Receptor (IGF1R) (R-MMU-2404192)	258	21	2.16	0.00177
Disassembly of the destruction complex and recruitment of AXIN to the membrane (R-MMU-4641262)	20	5	6.63	0.00182
CTLA4 inhibitory signaling (R-MMU-389513)	20	5	6.63	0.00182
Phospholipase C-mediated cascade; FGFR2 (R-MMU-5654221)	42	7	4.42	0.00186
Signaling by VEGF (R-MMU-194138)	289	23	2.11	0.00187
Generic Transcription Pathway (R-MMU-212436)	391	28	1.9	0.00213
Signaling by Activin (R-MMU-1502540)	12	4	8.83	0.00223
NOTCH1 Intracellular Domain Regulates Transcription (R-MMU-2122947)	12	4	8.83	0.00223
Platelet Aggregation (Plug Formation) (R-MMU-76009)	32	6	4.97	0.00232
SHC-related events triggered by IGF1R (R-MMU-2428933)	5	3	15.9	0.00234

## Sheet: Reactome_Cat_TS
Reactome pathways	REFLIST (22262)	Cat_TS (5608)	Enrichment	P value
Gene Expression (R-MMU-74160)	1070	417	1.55	5.85e-14
Metabolism of proteins (R-MMU-392499)	942	345	1.45	3.12e-09
Membrane Trafficking (R-MMU-199991)	440	188	1.7	3.18e-09
Post-translational protein modification (R-MMU-597592)	668	260	1.55	4.8e-09
Vesicle-mediated transport (R-MMU-5653656)	470	190	1.6	7.42e-08
Cellular responses to stress (R-MMU-2262752)	276	126	1.81	8.14e-08
Generic Transcription Pathway (R-MMU-212436)	391	164	1.67	1.01e-07
Developmental Biology (R-MMU-1266738)	644	237	1.46	8.45e-07
Neuronal System (R-MMU-112316)	307	126	1.63	7.05e-06
Transcriptional Regulation by TP53 (R-MMU-3700989)	257	110	1.7	7.26e-06
Cell Cycle (R-MMU-1640170)	541	198	1.45	9.44e-06
Axon guidance (R-MMU-422475)	435	164	1.5	1.78e-05
Signalling by NGF (R-MMU-166520)	392	146	1.48	7.13e-05
Cell Cycle, Mitotic (R-MMU-69278)	418	154	1.46	7.42e-05
Transmission across Chemical Synapses (R-MMU-112315)	194	83	1.7	8.39e-05
Signaling by Rho GTPases (R-MMU-194315)	324	125	1.53	8.41e-05
Cellular Senescence (R-MMU-2559583)	105	52	1.97	0.000127
Phospholipid metabolism (R-MMU-1483257)	156	69	1.76	0.000158
Regulation of TP53 Activity (R-MMU-5633007)	143	64	1.78	0.000232
Translocation of GLUT4 to the plasma membrane (R-MMU-1445148)	67	37	2.19	0.000305
Asparagine N-linked glycosylation (R-MMU-446203)	251	98	1.55	0.00035
Processing of Capped Intron-Containing Pre-mRNA (R-MMU-72203)	224	89	1.58	0.000377
DNA Repair (R-MMU-73894)	245	96	1.56	0.000386
Glycosaminoglycan metabolism (R-MMU-1630316)	112	52	1.84	0.000406
SUMOylation (R-MMU-2990846)	93	45	1.92	0.000579
Oxidative Stress Induced Senescence (R-MMU-2559580)	47	28	2.36	0.000714
SUMOylation of DNA damage response and repair proteins (R-MMU-3108214)	70	36	2.04	0.000903
Metabolism (R-MMU-1430728)	1714	508	1.18	0.000929
Toll Like Receptor 10 (TLR10) Cascade (R-MMU-168142)	71	36	2.01	0.000988
Toll Like Receptor 5 (TLR5) Cascade (R-MMU-168176)	71	36	2.01	0.000988
Toll Like Receptor TLR1:TLR2 Cascade (R-MMU-168179)	71	36	2.01	0.000988
Toll Like Receptor TLR6:TLR2 Cascade (R-MMU-168188)	71	36	2.01	0.000988
MyD88 cascade initiated on plasma membrane (R-MMU-975871)	71	36	2.01	0.000988
MyD88:Mal cascade initiated on plasma membrane (R-MMU-166058)	71	36	2.01	0.000988
Toll Like Receptor 2 (TLR2) Cascade (R-MMU-181438)	71	36	2.01	0.000988
Macroautophagy (R-MMU-1632852)	55	30	2.17	0.00102
Fcgamma receptor (FCGR) dependent phagocytosis (R-MMU-2029480)	61	32	2.08	0.00112
RHO GTPase Effectors (R-MMU-195258)	209	81	1.54	0.00148
Regulation of TP53 Activity through Phosphorylation (R-MMU-6804756)	91	42	1.83	0.00159
Regulation of PLK1 Activity at G2/M Transition (R-MMU-2565942)	85	40	1.87	0.00162
L1CAM interactions (R-MMU-373760)	67	34	2.01	0.00164

## Sheet: GO_BP_Cat_C
GO-Slim Biological Process	REFLIST (22262)	Cat_C (840)	Enrichment	P value
transcription from RNA polymerase II promoter (GO:0006366)	763	80	2.78	4.08e-15
transcription, DNA-dependent (GO:0006351)	998	93	2.47	1.66e-14
regulation of transcription from RNA polymerase II promoter (GO:0006357)	586	60	2.71	3.17e-11
RNA metabolic process (GO:0016070)	1536	109	1.88	1.13e-09
nucleobase-containing compound metabolic process (GO:0006139)	2710	163	1.59	5.07e-09
metabolic process (GO:0008152)	6009	301	1.33	3.82e-08
developmental process (GO:0032502)	1514	102	1.79	4.01e-08
regulation of molecular function (GO:0065009)	436	42	2.55	1.6e-07
intracellular signal transduction (GO:0035556)	1121	79	1.87	3.06e-07
MAPK cascade (GO:0000165)	346	34	2.6	2.15e-06
regulation of catalytic activity (GO:0050790)	356	34	2.53	3.09e-06
regulation of phosphate metabolic process (GO:0019220)	511	42	2.18	8.16e-06
biosynthetic process (GO:0009058)	1719	99	1.53	4.84e-05
cellular protein modification process (GO:0006464)	797	55	1.83	5e-05
primary metabolic process (GO:0044238)	4839	233	1.28	6.36e-05
phosphate-containing compound metabolic process (GO:0006796)	1571	91	1.54	9.71e-05
nervous system development (GO:0007399)	307	27	2.33	0.000153
cellular process (GO:0009987)	8762	385	1.16	0.000184
nitrogen compound metabolic process (GO:0006807)	2462	125	1.35	0.000978
cyclic nucleotide metabolic process (GO:0009187)	105	12	3.03	0.00115
induction of apoptosis (GO:0006917)	40	7	4.64	0.00145
system development (GO:0048731)	474	33	1.85	0.00158
ectoderm development (GO:0007398)	208	18	2.29	0.00184
I-kappaB kinase/NF-kappaB cascade (GO:0007249)	43	7	4.31	0.0021
mesoderm development (GO:0007498)	265	21	2.1	0.00219
JNK cascade (GO:0007254)	32	6	4.97	0.00232
signal transduction (GO:0007165)	2896	140	1.28	0.00297
transmembrane receptor protein serine/threonine kinase signaling pathway (GO:0007178)	65	8	3.26	0.00494
regulation of nucleobase-containing compound metabolic process (GO:0019219)	560	35	1.66	0.00526
cell communication (GO:0007154)	3269	153	1.24	0.00557
growth (GO:0040007)	8	3	9.94	0.00635
cell differentiation (GO:0030154)	547	34	1.65	0.00667
locomotion (GO:0040011)	314	22	1.86	0.0076
transmembrane receptor protein tyrosine kinase signaling pathway (GO:0007169)	148	13	2.33	0.00858

## Sheet: GO_BP_Cat_TS
GO-Slim Biological Process	REFLIST (22262)	Cat_TS (5608)	Enrichment	P value
metabolic process (GO:0008152)	6009	1922	1.27	1.83e-26
cellular process (GO:0009987)	8762	2562	1.16	9.13e-18
nucleobase-containing compound metabolic process (GO:0006139)	2710	928	1.36	2.53e-17
organelle organization (GO:0006996)	1133	453	1.59	1.12e-16
primary metabolic process (GO:0044238)	4839	1514	1.24	1.33e-16
developmental process (GO:0032502)	1514	553	1.45	4.37e-14
cellular component organization or biogenesis (GO:0071840)	2099	718	1.36	2.87e-13
nitrogen compound metabolic process (GO:0006807)	2462	821	1.32	3.74e-13
biosynthetic process (GO:0009058)	1719	606	1.4	3.98e-13
cellular component organization (GO:0016043)	1961	673	1.36	1.14e-12
RNA metabolic process (GO:0016070)	1536	543	1.4	6.43e-12
phosphate-containing compound metabolic process (GO:0006796)	1571	548	1.38	2.63e-11
cellular protein modification process (GO:0006464)	797	305	1.52	7.56e-10
transcription, DNA-dependent (GO:0006351)	998	362	1.44	3.38e-09
transcription from RNA polymerase II promoter (GO:0006366)	763	290	1.51	3.69e-09
protein transport (GO:0015031)	684	265	1.54	4.34e-09
cytoskeleton organization (GO:0007010)	365	162	1.76	6.52e-09
cell cycle (GO:0007049)	650	249	1.52	3.42e-08
intracellular protein transport (GO:0006886)	650	248	1.51	4.31e-08
regulation of transcription from RNA polymerase II promoter (GO:0006357)	586	227	1.54	6.9e-08
transport (GO:0006810)	1766	559	1.26	1.48e-06
localization (GO:0051179)	2084	646	1.23	1.77e-06
protein localization (GO:0008104)	494	187	1.5	3.16e-06
regulation of phosphate metabolic process (GO:0019220)	511	189	1.47	8.56e-06
cellular component biogenesis (GO:0044085)	733	254	1.38	1.46e-05
protein complex assembly (GO:0006461)	209	91	1.73	2.39e-05
mesoderm development (GO:0007498)	265	109	1.63	2.94e-05
ectoderm development (GO:0007398)	208	90	1.72	3.14e-05
protein complex biogenesis (GO:0070271)	210	91	1.72	3.35e-05
protein metabolic process (GO:0019538)	1700	523	1.22	3.95e-05
anatomical structure morphogenesis (GO:0009653)	139	66	1.88	4.88e-05
cell differentiation (GO:0030154)	547	192	1.39	9.11e-05
embryo development (GO:0009790)	101	51	2	9.81e-05
mitosis (GO:0007067)	204	85	1.65	0.000156
intracellular signal transduction (GO:0035556)	1121	353	1.25	0.000237
cellular component morphogenesis (GO:0032989)	415	147	1.41	0.000444
pattern specification process (GO:0007389)	103	49	1.89	0.000494
MAPK cascade (GO:0000165)	346	124	1.42	0.00092
catabolic process (GO:0009056)	1204	367	1.21	0.00119
transmembrane receptor protein tyrosine kinase signaling pathway (GO:0007169)	148	62	1.66	0.0013
mRNA processing (GO:0006397)	249	93	1.48	0.00173
negative regulation of apoptotic process (GO:0043066)	103	46	1.77	0.00195
synaptic transmission (GO:0007268)	392	135	1.37	0.00209
regulation of nucleobase-containing compound metabolic process (GO:0019219)	560	183	1.3	0.00254
mRNA splicing, via spliceosome (GO:0000398)	183	71	1.54	0.00271
cytokinesis (GO:0000910)	134	55	1.63	0.0034
segment specification (GO:0007379)	74	35	1.88	0.00371
regulation of cell cycle (GO:0051726)	175	66	1.5	0.00601
nervous system development (GO:0007399)	307	106	1.37	0.0064
nuclear transport (GO:0051169)	113	46	1.62	0.00726
DNA repair (GO:0006281)	153	59	1.53	0.00743
apoptotic process (GO:0006915)	337	113	1.33	0.00906
death (GO:0016265)	358	119	1.32	0.00947
cell death (GO:0008219)	358	119	1.32	0.00947
protein folding (GO:0006457)	84	36	1.7	0.0115
protein glycosylation (GO:0006486)	103	42	1.62	0.0122
chromatin organization (GO:0006325)	258	89	1.37	0.0125
protein phosphorylation (GO:0006468)	80	34	1.69	0.0135
DNA metabolic process (GO:0006259)	345	114	1.31	0.0135
vesicle-mediated transport (GO:0016192)	817	245	1.19	0.0155
carbohydrate metabolic process (GO:0005975)	312	104	1.32	0.0161
neurotransmitter secretion (GO:0007269)	94	38	1.6	0.0163
RNA splicing, via transesterification reactions (GO:0000375)	159	58	1.45	0.0172
response to endogenous stimulus (GO:0009719)	229	79	1.37	0.0182
